# Supplementary material for: The deep origin of ground fissures in the Kenya Rift Valley
Source: Sci Rep. 2023 Mar 4;13:3672. doi: 10.1038/s41598-023-30918-z (PMC9985622; doi:10.1038/s41598-023-30918-z)
Supplement: Supplementary file 1 — Supplementary Information. [file 41598_2023_30918_MOESM1_ESM.xlsx]

## Sheet: Sheet1
Gas Samples Data for Figure 6									GSRM Data for Figure 7a，b							Strike of rock fissures for Figure 7c
NO.	3He/4He	R/RA	Rc/RA	4He/20Ne	N2(%)	Ar(%)	He/ppm			Long	Lat	Strain				1#	2#	3#	4#	5#	6#
1	1.46e-06	1.04	7.4	0.32	79.76	0.98	4.95			35.6	-0.6	5.0177				330°	300°	343°	356°	305°	310°
2	1.5e-06	1.07	1.71	0.31	79.26	0.95	5.2			35.8	-0.6	5.0863				327°	305°	330°	18°	305°	303°
3	1.37e-06	0.98	0.88	0.38	79.3	0.95	5.48			36	-0.6	5.104				340°		353°	18°	305°	315°
4	1.37e-06	0.98	0.83	0.36	78.47	1.03	5.31			36.2	-0.6	5.1574				15°		350°	356°	311°	315°
5	1.32e-06	0.94	0.75	0.42	79.35	0.96	5.57			36.4	-0.6	5.214				335°				309°	333°
6	1.35e-06	0.96	1.67	0.3	79.25	0.93	5.54			36.6	-0.6	5.2723				335°				310°	313°
7	1.18e-06	0.84	0.42	0.44	79.27	0.97	6.46			36.8	-0.6	7.0612
8	1.13e-06	0.8	0.12	0.42	79.26	0.94	6.39			37	-0.6	5.2861
9	1.02e-06	0.73	0.28	0.51	79.31	0.97	7.14			35.6	-0.8	4.885
10	1.02e-06	0.73	0.34	0.56	78.69	1.07	7.43			35.8	-0.8	4.9463
11	9.88e-07	0.71	0.34	0.57	79.14	1.03	7.47			36	-0.8	4.946
12	9.85e-07	0.7	0.03	0.46	79.16	0.95	6.77			36.2	-0.8	5.005
13	9.7e-07	0.69	0.27	0.55	79.11	0.97	6.74			36.4	-0.8	5.0487
14	9.88e-07	0.71	0.34	0.57	79.15	0.95	6.65			36.6	-0.8	5.0663
15	9.8e-07	0.7	0.29	0.55	79.28	0.94	6.64			36.8	-0.8	6.7267
SW1	9.82e-07	0.7	0.15	0.43	78.43	0.92	7			37	-0.8	5.0272
SW2	1.07e-06	0.76	0.07	0.41	78.18	0.93	7			35.6	-1	4.7923
SW3	1.06e-06	0.76	0.08	0.43	78.59	0.94	7.1			35.8	-1	4.8606
SW4	9.87e-07	0.71	0.05	0.44	78.44	0.93	7.2			36	-1	4.8536
SW5	1.01e-06	0.72	0.15	0.42	78.35	0.93	7.1			36.2	-1	4.9025
SW6	9.45e-07	0.67	0.27	0.43	78.19	0.93	7.6			36.4	-1	4.9244
OK1	1.05e-06	0.75	0.03	0.42	78.44	0.94	7.1			36.6	-1	4.9226
OK2	9.79e-07	0.7	0.07	0.47	78.33	0.93	7.8			36.8	-1	6.5155
OK3	9.17e-07	0.66	0.07	0.48	78.2	0.93	8			37	-1	4.8593
OK4	9.58e-07	0.68	0.01	0.47	78.47	0.93	7.8			35.6	-1.2	4.6548
										35.8	-1.2	4.7328
										36	-1.2	4.7349
										36.2	-1.2	4.7838
										36.4	-1.2	4.8072
										36.6	-1.2	4.8149
										36.8	-1.2	6.3951
										37	-1.2	4.7759
										35.6	-1.4	4.5625
										35.8	-1.4	4.6441
										36	-1.4	4.6599
										36.2	-1.4	4.7115
										36.4	-1.4	4.7475
										36.6	-1.4	4.7773
										36.8	-1.4	6.384
										37	-1.4	4.7753
										35.6	-1.6	4.5625
										35.8	-1.6	4.6441
										36	-1.6	4.6599
										36.2	-1.6	4.7115
										36.4	-1.6	4.7475
										36.6	-1.6	4.7773
										36.8	-1.6	6.384
										37	-1.6	4.7753
										35.6	-1.8	4.3668
										35.8	-1.8	4.4576
										36	-1.8	4.5344
										36.2	-1.8	4.603
										36.4	-1.8	4.704
										36.6	-1.8	4.8459
										36.8	-1.8	6.6485
										37	-1.8	5.0139
